# Supplementary material for: Effectiveness of a Multicomponent Program for Fibromyalgia Patients in a Primary Care Setting (FIBROCARE Program): A Pragmatic Randomized Controlled Trial
Source: J Clin Med. 2024 Dec 30;14(1):161. doi: 10.3390/jcm14010161 (PMC11721895; doi:10.3390/jcm14010161)
Supplement: Supplementary file 1 [file jcm-14-00161-s001.zip]

Archive with 1 entries (1 files):
- jcm-3248671-supplementary.pdf
